# Supplementary material for: Bacillus velezensis BY6 Promotes Growth of Poplar and Improves Resistance Contributing to the Biocontrol of Armillaria solidipes
Source: Microorganisms. 2022 Dec 14;10(12):2472. doi: 10.3390/microorganisms10122472 (PMC9781154; doi:10.3390/microorganisms10122472)
Supplement: Supplementary file 1 [file microorganisms-10-02472-s001.zip]

Archive with 1 entries (1 files):
- microorganisms-2026136-supplementary Table S1.xlsx
