# Supplementary material for: Bacillus velezensis BY6 Promotes Growth of Poplar and Improves Resistance Contributing to the Biocontrol of Armillaria solidipes
Source: Microorganisms. 2022 Dec 14;10(12):2472. doi: 10.3390/microorganisms10122472 (PMC9781154; doi:10.3390/microorganisms10122472)
Supplement: Supplementary file 1 [file microorganisms-10-02472-s001.zip › microorganisms-2026136-supplementary Table S1.xlsx]

## Sheet: Sheet1
Gene name		Average value	Standard error	Average value	Standard error	Average value	Standard error	Average value	Standard error	Average value	Standard error
PR1	control	0	0.00577351	2.22	0.076678	2.21	0.0223009	2.13	0.0322301	2.04	0.0152753
	treatment	0	0.152753	2.89	0.02	2.58	0.01	2.41	0.00333333	2.14	0.00666667
NPR1	control	0	0.0133333	-0.47	0.02848	0.36	0.00881918	0.53	0.00577351	0.57	0.00577351
	treatment	0	0.00577351	-0.06	0.03	0.67	0.00881918	2.99	0.03	2.15	0.00881918
AUX1	control	0	0.00333333	2.21	0.0120185	2.08	0.00577351	2.11	0.0815005	2.12	0.00666667
	treatment	0	0.05	2.45	0.0233333	2.27	0.0384419	2.99	0.0948338	2.85	0.00577351
LAX2	control	0	0.00577351	1.98	0.0145297	2.43	0.0866667	2.49	0.04603	2.99	0.00333333
	treatment	0	0.00333333	1.09	0.0152753	2.85	0.0120185	3.24	0.0216728	3.54	0.0333333
MP	control	0	0.00577351	-0.97	0.0120185	-1.12	0.0433333	-1.24	0.0305014	-1.21	0.02
	treatment	0	0.0120185	-1.01	0.00577351	-0.87	0.0120185	-0.47	0.031168	-0.56	0.0352767
TIR1	control	0	0.948338	0.11	0.00666667	1.11	0.02848	1.13	0.00881918	1.26	0.00881918
	treatment	0	0.00577351	-0.95	0.00577351	-0.64	0.00666667	-0.87	0.00881918	-0.19	0.00666667
IAA8	control	0	0.00577351	3.01	0.0333333	3.14	0.100167	2.95	0.0120185	1.94	0.00577351
	treatment	0	0.00666667	5.87	0.0133333	6.13	0.07	5.77	0.00881918	5.43	0.00666667
JAR1	control	0	0.00333333	-0.11	0.0384419	-0.14	0.00881918	-0.59	0.0433333	-0.66	0.156773
	treatment	0	0.0721881	-0.03	0.0483382	1.15	0.0257735	4.87	0.0050138	4.54	0.00577351
JAZ6571	control	0	0.00577351	-1.27	0.07	-3.07	0.00881918	-3.16	0.00881918	-3.13	0.00881918
	treatment	0	0.00881918	-1.13	0.00881918	1.02	0.0357735	2.07	0.00577351	2.52	0.00577351
MYC2	control	0	0.00881918	-1.16	0.00333333	-1.87	0.0166667	-1.24	0.00577351	-1.56	0.00577351
	treatment	0	0.00577351	-1.41	0.00577351	-1.02	0.00577351	-0.45	0.00333333	0.11	0.00333333
COI	control	0	0.0533334	1.02	0.00881918	1.99	0.0185592	0.67	0.02	0.45	0.02
	treatment	0	0.01	1.14	0.0120185	1.16	0.00881918	1.27	0.0352767	1.65	0.0352767
ORCA3	control	0	0.00333333	-0.47	0.02848	-0.46	0.00881918	-0.42	0.00577351	-0.51	0.00577351
	treatment	0	0.01	-0.47	0.07	-0.34	0.03	-0.29	0.04	-0.23	0.03
All the experiments were performed 4 times, the graph value is the average of 4 biological replicates, and the standard error of the mean (n=4) at each time point.
